# Supplementary material for: NGS of Virus-Derived Small RNAs as a Diagnostic Method Used to Determine Viromes of Hungarian Vineyards
Source: Front Microbiol. 2018 Feb 6;9:122. doi: 10.3389/fmicb.2018.00122 (PMC5808220; doi:10.3389/fmicb.2018.00122)
Supplement: Supplementary file 1 [file DataSheet1.xlsx]

## Sheet: List of STables
Supplementary Material/ Tables
NGS of virus-derived small RNAs as a diagnostic method used to determine viromes of Hungarian vineyards
Nikoletta Czotter, Janos Molnar, Emese Szabó, Emese Demian, Levente Kontra, Ivett Baksa, Gyorgy Szittya, Laszlo Kocsis, Tamas Deak, Gyorgy Bisztray , Gabor E. Tusnady, Jozsef Burgyan and Eva Varallyay*
* Correspondence: Eva Varallyay: varallyay.eva@abc.naik.hu
Supplementary Table 1
Basic information of the sampled plantations with the number of the small RNA library
Supplementary Table 2
Summary of the samples collected and used for smallRNA library preparation
Supplementary Table 3
Initial statistics of the sequenced reads of different libraries
Supplementary Table 4
Summary of bioinformatics analysis
Supplementary Table 5
Sequences of the used of PCR primers for virus detection with their appropriate references
Supplementary Table 6
Amplified sequences of viruses uploaded into GenBank with their identifier
Supplementary Table 7
Result of small RNA BWA using different RSPaV full genomes
Supplementary Table 8
Sequences and some properties of contigs used for explanation of discrepancies between bioinformatics and RT-PCR validation of GPGV

## Sheet: STable1
Supplementary materials, Czotter et al Virome of Hungarian vineyards
Supplementary Table 1
Basic information of the sampled plantations with the number of the small RNA library
Plantation
Library code	Vine growing region	Place of the plantation	Variety	Age of the plantation in years
1_TK	Sopron	Sopron	Kékfrankos - Blaufränkisch, Lemberger	20
2_PH	Pannonhalma	Pannonhalma	Olasz rizling - Welschriesling	7
3_HT	Neszmély	Neszmély	Chardonnay	14
4_PP	Villány	Villány	Cabernet Sauvignon	16
5_CS	Balatonboglár	Balatonboglár	Csabagyöngye - Pearl of Csaba	n
6_MP	Szekszárd	Szekszárd	Merlot	6
7_FP	Kunság		Generosa (new variety)	4
8_ET	Eger	Eger	Kadarka (propagation material was virus tested)	13
9_SZHT	Tokaj	Szegilong	Furmint	n
10_EH		Erdőbénye	Furmint, old *	100
11_SZHU		Szegilong	Furmint, new	1
12_DF		Erdőbénye	Furmint, old*	100
13_BV		Bodrogkisfalud	Old Hungarian varieties never virus tested: 1:Purcsin, 2:Balafánt,3:Sárga Ortliebi, 4:Kék Bakator, 5:Fehér Járdovány	6
14_MK1		Mád	Furmint T85●	stock collection regularly virus tested by only visual examination
15_MK3			Hárslevelű K3●
16_MK4			Sárgamuskotály●
17_MK5			Teleki-Kober 125●
18_MK7			Teleki-Kober 5C●
			* different plantations
			● same plantation, different rows

## Sheet: STable2
Supplementary materials, Czotter et al Virome of Hungarian vineyards
Supplementary Table 2
Summary of the samples collected and used for smallRNA library preparation
Library code	Samples used for RNA plantation pools
	Number of tested plant	Number of different organs used for RNA extraction
		Older leaf*	Young leaf*	Shoot tip	Flower	Tendril
1_TK	10	10	10	10	10	8
2_PH	10	10	10	10	10	7
3_HT	10	10	10	10	10	10
4_PP	10	10	10	10	10	9
5_CS	2	4	4	4	4	0
6_MP	10	10	10	10	10	9
7_FP	10	10	10	10	10	10
8_ET	10	10	10	10	10	10
9_SZHT	5	5	5	5	4	2
10_EH	5	5	5	5	5	5
11_SZHU	5	5	5	5	0	1
12_DF	8	24	24	0	0	0
13_BV	5	5	4	1	0	1
14_MK1	2	2	2	2	2	2
15_MK3	1	1	1	0	0	1
16_MK4	1	1	1	1	1	1
17_MK5	1	1	1	1	0	1
18_MK7	1	1	1	1	0	1
* Older leaves were collected from lower than the 3rd internodes, while young leaves were collected higher than the 3. internodes from the soot apex.
□ Forced canes were used as a starting material

## Sheet: STable3
Supplementary materials, Czotter et al Virome of Hungarian vineyards
Supplementary Table 3
Initial statistics of the sequenced reads of different libraries
Library code	Sequenced reads	Trimmed reads all (containing redundants)	Non-redundant reads		Reads mapped to viral reference genomes (non redundant)		All trimmed reads mapped to viral reference genomes (redundant)
				%		%		%
1_TK	14225793	13415933	1393199	10.3847	103734	7.44574	521773	3.8892
2_PH	10944995	10274405	1314920	12.798	88349	6.71896	500064	4.86708
3_HT	11278968	10543299	1044820	9.9098	106406	10.1841	750602	7.11923
4_PP	10348976	9686536	1047588	10.8149	119293	11.3874	690870	7.13227
5_CS	8949752	8026470	1396659	17.4007	113952	8.1589	942529	11.7428
6_MP	8792762	8314196	1596686	19.2043	47293	2.96195	214733	2.58273
7_FP	8167968	7570967	748435	9.88559	78812	10.5302	649788	8.58263
8_ET	9523299	9047191	1736736	19.1964	56897	3.27609	241362	2.66781
9_SZHT	10335718	9710361	1543155	15.8918	79786	5.17032	372377	3.83484
10_EH	10966518	10231829	1022153	9.98993	88567	8.66475	658980	6.44049
11_SZHU	11387471	10526772	991734	9.42106	73748	7.43627	792344	7.52694
12_DF	8781158	8456355	686104	8.11347	72909	10.6265	379242	4.4847
13_BV	8948530	8005070	807560	10.0881	100614	12.459	869522	10.8621
14_MK1	8761324	8319584	1070840	12.8713	110821	10.349	613536	7.3746
15_MK3	9890065	9471932	609567	6.43551	79279	13.0058	504839	5.32984
16_MK4	9146674	8515500	1012599	11.8912	50184	4.95596	421905	4.95455
17_MK5	10901405	10134043	567870	5.60359	60127	10.5882	626691	6.18402
18_MK7	8773743	8350741	1221264	14.6246	40897	3.34874	196969	2.3587
average	1.0007e+07	9.36673e+06	1.10066e+06	11.9181	81759.3	8.18155	552674	5.99636
	8-14 million reads	5,7-13 million reads	560000-1,6 million reads	6,4-19,2%	40000-120000 reads	3,2-13%	196000-943000 reads	2,3-11,8%

## Sheet: STable4
Supplementary materials, Czotter et al Virome of Hungarian vineyards
Supplementary Table 4
Summary of bioinformatics analysis
Summary of the two bioinformatics approach (contig blast and read bwa) used in the study for the small RNA NGS analysis according to libraries and viruses. Result of the contig blast are the numbers of the virus specific contigs which could be built using 13-, 15- and 17-kmer settings. Presence of any contigs is detected as a virus hit and highlighted with grey colour. Result of the direct bwa of…
Library code	Analysis		Virus hit
			Caranten viruses													Viruses not routinly tested					Viroids
			Nepoviruses			Grapevine leafroll viruses			Vitiviruses		Tymovirales							GPGV	RBDVs	GSV
			GFLV	ArMV	GCMV	GLRaV1	GLRaV2	GLRaV3	GVA	GVB	GFkV	GRGV	GAMaV	GRVFV new	GRVFV	GSyV	GRSPaV				HSVd	GYSVd-1	GYSVd-2
1_TK	contig blast	kmer13	0	0	0	12	0	0	0	0	5	1	1	1	3	2	0	0	0	1	0	0	0
		kmer15	0	0	0	45	0	0	2	0	12	5	3	1	11	17	0	1	0	6	1	1	1
		kmer17	0	0	0	18	0	0	1	0	2	2	1	1	2	4	0	1	0	6	0	1	1
	read bwa	Non redundant	56/16	82/29	47/23	13673	111	142	4585	160	3760	2298	2912	8532	7832	7438	297	140	35	2040	825	1123	160
		Redundant*	7/2	87/4	6/3	3426	15	71	1332	30	667	364.227	451.561	2664.05	2300	1898	38	32	2	860	558	971	226
	coverage	%	11,33/7,23	15,73/9,41	9,5/8,76	92.52	9.89	8.71	82.42	18.9	90.44	85.7642	93.1686	95.1263	98.53	99.06	37.95	19.74	11.65	96.69	100	85.71	66.47
2_PH	contig blast	kmer13	0	0	0	0	0	0	0	0	5	0	0	1	7	0	0	8	0	0	0	1	0
		kmer15	0	0	0	0	0	0	0	0	19	0	0	4	9	5	0	51	0	0	2	5	1
		kmer17	0	0	0	0	0	0	0	0	8	0	0	2	2	0	0	27	0	0	1	4	0
	read bwa	Non redundant	67/17	74/27	52/27	167	126	145	55	72	7048	563	792	6943	5516	3022	147	9282	39	16	702	1257	138
		Redundant*	12/3	122/8	12/4	31	33	58	16	17	1877	105.005	163.226	2748.69	2085	847	35	3678	4	2	489	1249	182
	coverage	%	12,61/10,08	12,8/9,2	11,08/9,73	12.87	10.28	8.91	12.44	13.9	93.93	48.0548	42.5212	96.4339	97.13	93.79	21.67	98.59	11.55	21.74	100	98.9	69.97
3_HT	contig blast	kmer13	0	0	0	9	0	0	0	0	4	2	0	2	0	1	0	9	0	0	0	1	0
		kmer15	0	0	0	18	0	0	0	0	10	5	0	4	0	4	0	30	0	0	2	1	0
		kmer17	0	0	0	0	0	0	0	0	2	3	0	3	0	0	0	17	0	0	1	1	0
	read bwa	Non redundant	81/26	87/45	87/32	3485	182	212	101	1029	2985	5824	1141	5003	1748	1528	248	5344	78	11	1076	1389	347
		Redundant*	17/5	190/15	17/6	976	66	106	26	400	634	2126.18	259.504	1765.55	661	594	54	1783	10	1	1055	1728	732
	coverage	%	15,76/11,29	13,26/14,39	16,84/10,53	67.67	14.54	12.9	16.46	44.14	87.45	97.16	76.0083	95.6761	50.9	68.45	34.34	97.96	19.26	15.67	100	86.61	73.9
4_PP	contig blast	kmer13	0	0	0	0	0	0	0	0	12	3	2	1	5	2	0	6	0	0	0	1	0
		kmer15	0	0	0	0	0	0	0	0	21	9	1	4	7	3	0	46	0	0	1	2	2
		kmer17	0	0	0	0	0	0	0	0	8	2	0	1	1	0	0	37	0	0	1	2	0
	read bwa	Non redundant	99/53	92/45	74/1	221	184	201	76	102	6637	6913	1721	5104	3851	3645	400	10485	54	10	1035	861	317
		Redundant*	21/9	131/11	18/9	47	59	87	22	33	2207	1899.77	344.054	1586.31	1190	1143	80	4849	8	1	869	927	590
	coverage	%	20,06/19,54	15,1/16,01	14,52/15,72	15.88	14.79	12.2	16.47	18.81	94.01	97.3772	80.0566	93.373	91.82	94.91	45.61	98.33	15.09	15.43	100	88.46	69.79
5_CS	contig blast	kmer13	0	0	0	6	0	0	0	0	5	0	2	1	0	3	0	4	0	0	0	0	0
		kmer15	0	0	0	28	0	0	3	0	5	0	3	2	3	8	0	48	0	0	2	1	1
		kmer17	0	0	0	32	0	0	1	0	1	0	0	2	1	0	0	43	0	0	1	1	0
	read bwa	Non redundant	45/26	68/29	42/18	29193	122	120	3388	94	4168	440	1234	3362	3085	2883	581	9962	37	18	1634	1581	266
		Redundant*	11/7	233/8	11/5	36794	50	72	1681	38	2030	225.224	305.206	1228.67	1118	1750	110	6512	6	4	3012	2713	610
	coverage	%	9,39/11,05	12,52/9,13	9,68/6,66	93.51	10.15	7.25	76.82	14.99	88.89	48.827	77.0948	91.5305	90.03	95.82	60.62	98.6	10.37	13.66	100	87.09	76.73
6_MP	contig blast	kmer13	0	0	0	0	0	0	0	0	0	0	0	1	0	0	0	0	0	0	0	1	0
		kmer15	0	0	0	0	0	0	0	0	1	0	4	1	0	0	0	21	0	0	3	1	0
		kmer17	0	0	0	0	0	0	0	0	0	0	1	0	0	0	0	8	0	0	2	1	0
	read bwa	Non redundant	36/17	50/16	36/19	93	74	113	30	46	1123	153	1349	1026	335	524	133	3772	23	9	649	765	96
		Redundant*	6/2	59/3	7/3	20	17	41	6	13	248	38.694	341.349	374.9	139	188	24	1145	3	1	526	728	76
	coverage	%	6,02/7,95	9,66/6,25	9,23/7,06	7.67	6.28	7.88	6.85	8.84	67.09	21.5358	83.5243	68.1872	22.12	53.48	21.91	94.94	8.15	14.47	100	86.26	61.01
7_FP	contig blast	kmer13	0	0	0	0	0	0	0	0	0	0	0	0	0	0	0	16	0	0	3	0	0
		kmer15	0	0	0	0	0	0	0	0	0	0	0	0	0	0	0	57	0	0	0	0	0
		kmer17	0	0	0	0	0	0	0	0	0	0	0	0	0	0	0	31	0	0	1	0	0
	read bwa	Non redundant	63/33	78/33	77/25	185	116	165	61	65	110	183	141	122	89	78	420	11886	36	10	533	36	13
		Redundant*	16/7	133/10	19/7	50	45	80	15	62	55	64.2617	33.8906	28.0249	66	156	102	7269	7	1	340	11	6
	coverage	%	11,73/13,51	13,63/10,56	15,51/9,6	15.32	9.92	10.8	12.49	11.5	18.53	27.029	22.5033	24.101	6.69	15.28	45.46	98.62	9.85	10.47	97.02	66.94	31.22
8_ET	contig blast	kmer13	0	0	0	0	0	0	0	0	0	1	0	0	0	0	0	1	0	0	0	0	0
		kmer15	0	0	0	0	0	0	0	0	1	5	0	3	3	2	0	42	0	0	1	4	0
		kmer17	0	0	0	0	0	0	0	0	0	0	0	0	0	0	0	33	0	0	0	2	1
	read bwa	Non redundant	29/11	50/25	31/16	161	66	86	37	42	150	421	332	3368	2181	2398	532	9075	20	6	1527	1695	161
		Redundant*	6/2	25/3	5/3	23	13	42	6	10	32	82.2902	73.0393	1258.02	998	792	77	3749	3	1	1599	3018	214
	coverage	%	5,18/4,53	8,49/8,91	7,32/7,61	13.78	6.26	5.15	8.4	8.52	20.25	47.9382	26.5665	86.2556	57.69	77.88	52.74	98.23	6.09	9.7	100	88.46	65.89
Library code	Analysis		Virus hit
			Caranten viruses													Viruses not routinly tested					Viroids
			Nepoviruses			Grapevine leafroll viruses			Vitiviruses		Tymovirales							GPGV	RBDVs	GSV
			GFLV	ArMV	GCMV	GLRaV1	GLRaV2	GLRaV3	GVA	GVB	GFkV	GRGV	GAMaV	GRVFV new	GRVFV	GSyV	GRSPaV				HSVd	GYSVd-1	GYSVd-2
9_SZHT	contig blast	kmer13	0	0	0	6	0	0	2	0	2	0	1	0	3	0	0	1	0	0	1	0	0
		kmer15	0	0	0	31	0	0	6	0	12	1	1	2	14	0	0	35	0	0	3	2	1
		kmer17	0	0	0	20	0	0	2	0	10	1	1	0	6	0	0	18	0	0	1	1	0
	read bwa	Non redundant	19/10	36/13	25/7	15544	47	86	2440	51	12053	1912	1562	5530	7666	2360	488	4791	24	3	740	796	107
		Redundant*	4/1	30/2	6/1	9687	10	61.3777	1250	12	3976	513.214	299.234	2470.05	3271	633	64	2057	3	1	619	724	75
	coverage	%	4,87/4,83	6,05/4,92	5,98/3,06	86.59	4.4	5.33	71.61	10.03	97.08	83.564	76.7078	90.9955	97.49	91.61	55.57	96.46	7.59	5.55	99.67	84.43	70.82
10_EH	contig blast	kmer13	0	0	0	15	0	0	0	0	1	1	2	0	0	4	0	13	0	0	1	0	0
		kmer15	0	0	0	23	0	0	0	0	7	0	3	2	0	6	0	40	0	0	1	3	0
		kmer17	0	0	0	4	0	0	0	0	2	0	0	0	0	2	0	20	0	0	2	1	0
	read bwa	Non redundant	47/25	57/22	42/22	5577	107	137	57	68	4328	720	2948	8730	6124	7184	337	5922	38	4	1003	797	197
		Redundant*	11/3	167/5	23/4	1858	32	61.5726	10	18	1027	157.874	620.253	3697.05	2628	2538	47	2467	4	2	983	701	234
	coverage	%	8,8/9,94	9,88/7,75	8,5/8,31	79.47	9.48	8.76	12.56	12.42	90.84	55.0051	92.4394	92.1991	77.03	99.09	44.15	97.24	11.07	5.74	100	91.21	78.26
11_SZHU	contig blast	kmer13	0	0	0	0	0	0	0	0	0	0	0	0	0	2	4	0	7/6	0	0	0	0
		kmer15	0	0	0	0	0	0	0	0	0	0	0	1	0	0	5	1	19/14	0	1	1	0
		kmer17	0	0	0	0	0	0	0	0	0	0	0	0	0	0	1	1	13/9	0	1	1	0
	read bwa	Non redundant	34/32	71/22	45/23	138	122	146	54	79	174	486	1147	1271	540	1403	2590	120	7403/2170	8	1461	1233	308
		Redundant*	8/5	168/5	14/7	25	52	67.4471	10	24	53	89.6116	190.798	220.109	126	347	463	49	6138/927	2	1747	1078	526
	coverage	%	6,78/12,32	10,71/8,55	9,91/8,38	10.62	9.56	8.22	11.17	13.9	24.16	57.8464	82.3337	76.7459	33.54	83.35	93.12	18.19	97,3/97,67	10.74	100	98.63	59.21
12_DF	contig blast	kmer13	0	0	21/2	17	0	0	2	0	3	0	0	0	0	1	8	14	0	0	1	2	0
		kmer15	0	0	29/2	25	0	0	2	0	11	0	0	2	0	4	10	34	0	0	3	6	0
		kmer17	0	0	7/1	4	0	0	1	0	3	0	0	0	0	1	1	9	0	0	2	2	0
	read bwa	Non redundant	18/15	43/23	2854/944	8069	62	95	533	118	8707	496	708	1967	1361	3784	5440	5605	31	71	1414	1235	118
		Redundant*	4/4	168/6	1366/493	3383	23	50.0216	171	31	2691	140	154.608	590.851	403	1282	1639	2613	6	13	2499	1330	134
	coverage	%	3,72/5,58	6,85/7,07	89,19/71,33	84.28	5.48	5.65	31.85	17.33	96.97	40.6382	44.6049	78.7221	58.56	96.44	97.09	95.34	9.42	53.29	100	98.9	64.49
13_BV	contig blast	kmer13	0	0	0	18	0	0	0	0	13	3	0	2	4	3	0	18	0	2	2	0	0
		kmer15	0	0	0	22	0	0	1	0	13	3	0	1	15	4	0	52	0	1	3	1	1
		kmer17	0	0	0	2	0	0	1	0	7	1	0	1	1	0	0	22	0	0	2	1	0
	read bwa	Non redundant	64/31	79/32	42/27	6274	144	152	4880	161	4182	2650	656	2800	3285	2635	771	6729	183/64	145	1327	1328	280
		Redundant*	28/13	287/11	22/17	2218	108	113.053	1850	73	1183	877.827	177.581	957.83	1142	932	162	3351	33/16	41	1495	1478	339
	coverage	%	12/12,44	12,65/11,66	8,9/9,4	82.2	10.05	9.71	83.63	17.43	90.9	91.5197	48.9805	87.9346	93.93	96.17	60.13	97.78	40,54/38,19	71.53	100	97.8	76.49
14_MK1	contig blast	kmer13	0	0	0	20	0	101	0	0	6	1	0	2	1	3	0	12	0	0	2	0	0
		kmer15	0	0	0	34	0	120	0	0	9	0	0	3	3	5	0	55	0	0	1	6	1
		kmer17	0	0	0	28	0	42	0	0	7	0	0	3	2	1	0	37	0	0	2	2	0
	read bwa	Non redundant	51/22	68/33	55/34	12942	125	9423	53	73	8539	961	994	5731	3734	3878	237	5481	49	15	846	3116	229
		Redundant*	14/4	145/9	17/7	9467	42	4359.83	17	24	2698	683.704	333.979	5317.85	4151	1745	47	3081	8	2	593	6452	366
	coverage	%	9,97/9,32	10,13/13,23	12,4/11,59	86.44	10.14	96.86	12.19	13.98	95.62	45.6214	45.7806	87.1174	61.25	90.08	36.78	97.5	12.54	17.62	100	99.45	80.23
15_MK3	contig blast	kmer13	0	0	0	0	0	24	0	1	17	0	0	0	0	3	0	27	0	0	2	2	0
		kmer15	0	0	0	0	0	24	0	1	18	2	0	0	0	2	0	42	0	0	2	0	1
		kmer17	0	0	0	0	0	0	0	1	6	1	0	0	0	2	0	21	0	0	3	0	0
	read bwa	Non redundant	51/28	61/24	50/22	143	80	4448	91	917	13080	1272	757	521	172	1853	804	5259	44	5	1318	760	229
		Redundant*	9/6	229/8	15/7	37	35	1879.55	24	508	5887	616.737	254.416	289.482	97	1301	181	3249	7	1	1803	1395	791
	coverage	%	9,91/9,14	9,41/8,61	11,25/8,54	10.79	6.47	85.13	13.87	39.09	97.08	49.8324	39.6934	32.9718	10.99	70.29	60.32	97.04	13.08	5.13	100	94.23	70.46
16_MK4	contig blast	kmer13	0	0	0	0	0	0	0	0	0	0	0	0	0	0	0	7	0	0	1	1	0
		kmer15	0	0	0	0	0	0	0	0	0	0	0	0	0	5	0	35	0	0	3	0	0
		kmer17	0	0	0	0	0	0	0	0	0	0	0	0	0	3	0	11	0	0	2	1	0
	read bwa	Non redundant	35/13	47/23	34/21	92	85	118	37	49	139	167	216	273	149	2151	255	4076	20	6	820	779	314
		Redundant*	7/4	106/5	10/3	23	31	57.3073	7	22	66	65.2258	150.69	219.038	127	1651	48	1825	4	1	903	830	1158
	coverage	%	6,29/5,53	9,33/8,05	7,26/7,79	7.52	7.43	7.87	8.63	9.35	21.86	19.9038	23.3517	25.5423	7.53	67.98	35.06	96.15	6.23	8.59	100	93.41	56.76
17_MK5	contig blast	kmer13	0	0	0	0	0	0	0	0	0	0	0	0	0	0	0	20	0	0	0	0	0
		kmer15	0	0	0	0	0	0	0	0	0	0	0	0	0	0	0	34	0	0	0	0	0
		kmer17	0	0	0	0	0	0	0	0	0	0	0	0	0	0	0	8	0	0	0	0	0
	read bwa	Non redundant	55/25	70/24	52/27	141	143	163	60	74	134	156	118	112	90	116	136	4009	29	4	19	24	7
		Redundant*	12/6	127/5	16/7	36	52	69.8635	14	35	75	50.5541	37.7211	23.6243	56	179	40	1551	5	1	2	3	0
	coverage	%	10,94/11,24	12,65/6,87	11,44/9,69	11.19	11.1	10.85	13.15	12.71	20.87	23.0949	19.0653	21.2036	6.8	20.63	17.59	94.89	8.77	5.53	68.24	73.84	38.24
18_MK7	contig blast	kmer13	0	0	0	0	0	0	0	0	1	0	0	0	0	3	1	5	0	0	0	2	0
		kmer15	0	0	0	0	0	0	0	0	5	0	0	0	0	9	3	27	0	0	3	1	1
		kmer17	0	0	0	0	0	0	0	0	1	0	0	0	0	3	2	7	0	0	3	1	0
	read bwa	Non redundant	26/9	29/11	21/14	786	51	76	17	22	2264	170	458	382	107	5521	1579	2984	13	4	1413	811	129
		Redundant*	4/1	14/1	3/2	159	8	38.6792	2	9	658	61.3035	160.096	157.385	56	3110	304	1014	1	0	2412	955	194
	coverage	%	4,95/5,04	5,66/5,61	4,83/7,56	40.12	5.03	4.92	4.33	5.35	78.19	22.4683	23.6494	24.3834	6.38	97.27	85.21	93.12	4.4	5.15	100	90.93	57.51

## Sheet: STable5
Supplementary materials, Czotter et al Virome of Hungarian vineyards
Supplementary Table 5
Sequence of the used of PCR primers for virus detection with their appropriate references
Virus	Primer Name	Primer Sequence (5'-3')	Position on the reference genome	Funcion of the amplified region	Genome used as a reference	Reference*
GFLV	GFLVFw	ATGCTGGATATCGTGACCCTGT	5506-5527	RNA1-polyprotein	NC_003615	Gambino and Gribaudo, 2006
	GFLVRev	GAAGGTATGCCTGCTTCAGTGG	5623-5602
ArMV	ArMVFw	TGACAACATGGTATGAAGCACA	6127-6148	RNA1-polyprotein	NC_006057	Gambino and Gribaudo, 2006
	ArMVRev	TATAGGGCCTTTCATCACGAAT	6528-6507
GCMV	Nepo-B s	ATGTGYGCHACYACWGGHATGCA	3818-3840	coat protein	NC_003621	Digiaro et al., 2007
	Nepo-B a	TTCTCTDHAAGAAATGCCTAAGA	4209-4187
GLRaV-1	GLRaV-1Fw	TCTTTACCAACCCCGAGATGAA	13401-13422	coat protein	NC_016509	Gambino and Gribaudo, 2006
	GLRaV-1Rev	GTGTCTGGTGACGTGCTAAACG	13632-13611
	GLRaV1-10372F	GCTCTCATAAACGAACCAACGTC	10372-10394	HSP70	NC_016509	This work
	GLRaV1-11404R	CATGTAACTCAGAGAACATATCG	11404-11382
GLRaV-2	GLRaV-2Fw	GGTGATAACCGACGCCTCTA	14614-14633	coat protein	NC_007448	Gambino and Gribaudo, 2006
	GLRaV-2Rev	CCTAGCTGACGCAGATTGCT	15156-15137
GLRaV-3	GLRaV-3Fw	TACGTTAAGGACGGGACACAGG	13383-13404	coat protein	NC_004667	Gambino and Gribaudo, 2006
	GLRaV-3Rev	TGCGGCATTAATCTTCATTG	13718-13699
	LC1F:	CGCTAGGGCTGTGGAAGTATT	10979-10999	HSP70		Turturo et al., 2005
	LC2R :	GTTGTCCCGGGTACCAGATAT	11524-11504
GVA	GVA6591F	GAGGTAGATATAGTAGGACCTA	6591-6612	coat protein	NC_003604	Goszczynski and Jooste, 2003
	GVA6862R	TCGAACATAACCTGTGGCTC	6862-6843
GVB	GVB H28	GTGCTAAGAACGTCTTCACAGC	6980-7001	putative RNA binding protein	NC_003602	Minafra and Hadidi, 1994
	GVB C410	ATCAGCAAACACGCTTGAACCG	7439-7418
GFKV	GFkVFw	TGACCAGCCTGCTGTCTCTA	6453-6472	coat protein	NC_003347	Gambino and Gribaudo, 2006
	GFkVRev	TGGACAGGGAGGTGTAGGAG	6631-6612
	GFk V1/F	GGTCCTCGGCCCAGTGAAAAAGTA	5208-5231	replicase		This work
	GFk C1/R	GGCCAGGTTGTAGTCGGTGTTGTC	5559-5536
GRGV	GRGV-F/1011	CACAACACTGAATTGCTTCCGGAT	1011-1033	replicase RdRp	AF521977	This work
			5856-5879	replicase polyprotein	NC_030693
	GRGV-R/1549	GGGCATCGAAGGACATGGGGTAG	1549-1527	coat protein	AF521977
			6394-6372		NC_030693
GaMaV	GAMaV-F/1035	TCTGTCCCRTCATCGCGCATGAACC	1035-1059	replicase-associated polyprotein	AJ249357.2	This work
			5902-5926	ORF1 polyprotein	NC_031692
	GAMaV-R/1440	TGATGGGCTTGRAGAATGAGCCGGCG	1440-1415	replicase-associated polyprotein	AJ249357.2
			6307-6286	minor coat protein	NC_031692
GRVFV	GRGVFV-F/3501	CCTGCTGATCGCTGGAGACTCG	3501-3522	polyprotein	AY706994	This work
			3507-3528		NC_034205
	GRGVFV-R/4914	CGAAGATTCGCTGGTACTTCTT	4914-4893	polyprotein	AY706994
			5070-5049		NC_034205
	GRGVFV-R/6391	GCGCATTTCRTGGTGGTGCCGG	6391-6370	polyprotein	AY706994
			6547-6526		NC_034205
GSyV-1	Det-F	CAAGCCATCCGTGCATCTGG	1125-1144	putative movement protein	NC_012484	Al Rwahnih et al., 2009
	Det-R	GCCGATTTGGAACCCGATGG	1420-1401
	GVQ-CPF	TCCCAGCTTCAGGGTGAATT	5689-5708	capsid protein	NC_012484	Sabadzanovits et al., 2009
	GVQ-CPR	GCATTGCTGCGCATTGGAGG	6409-6390
GRSPaV	RSPaVFw	GGGTGGGATGTAGTAACTTTTGA	4298-4320	replicase	NC_001948	Gambino and Gribaudo, 2006
	RSPaVRev	GCAAGTGAAATGAAAGCATCACT	4452-4430
	RSPaV-F/6904	AGAGGCACATTTCATCAAGTCAA	6904-6926	coat protein	NC_001948	This work
	RSPaV-R/8445	TCTGAGCATTKAACYTCAAAAG	8445-8423
GPGV	GPGV5557F	ACTTATCTGATGGCTCTGATG	5568-5588	movement protein	NC_015782	This work
	GPGV7220R	GTTACGTGCTCCTATGAGAC	7220-7201	coat protein
	GPG-6609F	GAGATCAACAGTCAGGAGAG	6609-6628	coat protein		Glasa et al., 2014
	GPG-7020R	GACTTCTGGTGCCTTATCAC	7020-7001
RBDV RNA1	RBDV_RNA1F_4082	ACTGGAGTCTTAGGCTCGAGTGC	4082-4104	non structural polyprotein	NC_003739	This work
	RBDV_RNA1R_5406	GGAGTTAAGCCTAGTGAGCTAGGC	5406-5383
RBDV RNA2	RBDV_RNA2F_986	GTTGTTGAATGAGGCGAATTC	986-1006	movement protein	NC_003740	This work
	RBDV_RNA2R_2229	GGTTTGCTCAGCAAACAACGGC	2229-2208	coat protein
GSV	GSVsatF72	TCTTACAATCCCTAGCGCTGGAC	72-94	5'UTR - 3'UTR	NC_021480	This work
	GSVsatR999	CTAACTAGGACTTAYTCATAACT	999-977
HSVd	HSVd-F	CTGGGGAATTCTCGAGTTGCC	1-21	genomic RNA	NC_001351	Farkas et al., 1999
	HSVd-R	AGGGGCTCAAGAGAGGATCCG	302-282
GYSVd-1	GYSVd-1-F	TCACCTCGGAAGGCCGCCGCGG	31-51	genomic RNA	NC_001920	This work
	GYSVd-1-R	GTGAAACCACAGGAACCACAGG	29-12
GYSVd-2	GYSVd-2-F	GTACTTTCTTCTATCTCCGAAGC	184-204	genomic RNA	NC_003612	This work
	GYSVd-2-R	CTAGCGCTCCGGTGCGGTCG	170-151
*References:
Al Rwahnih, M., Daubert, S., Golino, D., and Rowhani, A. (2009). Deep sequencing analysis of RNAs from a grapevine showing Syrah decline symptoms reveals a multiple virus infection that includes a novel virus. Virology 387(2), 395-401. doi: 10.1016/j.virol.2009.02.028.
Digiaro, M., Elbeaino, T., and Martelli, G.P. (2007). Development of degenerate and species-specific primers for the differential and simultaneous RT-PCR detection of grapevine-infecting nepoviruses of subgroups A, B and C. J Virol Methods 141(1), 34-40. doi: 10.1016/j.jviromet.2006.11.033.
Farkas, E., Palkovics, L., Mikulás, J., and Balázs, E. (1999). High incidence of hop stunt viroid in Hungarian grapevines. Acta Phytopathologica et Entomologica Hungarica 34(1-2), 7-12.
Gambino, G.P., I.; Gribaudo, I. (2008). A Rapid and effective method for RNA extraction from different tissues of grapevine and other woody plants. Phytochem Anal 19(6), 520-525. doi: 10.1002/pca.1078.
Glasa, M., Predajna, L., Kominek, P., Nagyova, A., Candresse, T., and Olmos, A. (2014). Molecular characterization of divergent grapevine Pinot gris virus isolates and their detection in Slovak and Czech grapevines. Arch Virol 159(8), 2103-2107. doi: 10.1007/s00705-014-2031-5.
Goszczynski, D.E., and Jooste, A.E.C. (2003). Identification of divergent variants of Grapevine virus A. European Journal of Plant Pathology 109(4), 397-403. doi: 10.1023/a:1023555018700.
Minafra, A., and Hadidi, A. (1994). Sensitive detection of grapevine virus A, B, or leafroll-associated III from viruliferous mealybugs and infected tissue by cDNA amplification. J Virol Methods 47(1), 175-187. doi: https://doi.org/10.1016/0166-0934(94)90076-0.
Sabanadzovic, S., Ghanem-Sabanadzovic, N.A., and Gorbalenya, A.E. (2009). Permutation of the active site of putative RNA-dependent RNA polymerase in a newly identified species of plant alpha-like virus. Virology 394(1), 1-7. doi: 10.1016/j.virol.2009.08.006
Turturo, C., Saldarelli, P., Yafeng, D., Digiaro, M., Minafra, A., Savino, V., et al. (2005). Genetic variability and population structure of Grapevine leafroll-associated virus 3 isolates. Journal of General Virology 86, 217-224. doi: 10.1099/vir.0.80395-0

## Sheet: STable6
Supplementary materials, Czotter et al Virome of Hungarian vineyards
Supplementary Table 6
Amplified sequences of viruses uploaded into GenBank with their identifier
virus	vineyard	Genebank identifier	Position on the reference genome	Genome used as a reference	identity on nucleotide level %	identity on amino acid level %
GCMV	DF	MF100927	RNA2 3818-4182	NC_003621.1	88	98
GLRaV-1	TK	MF446624	10383-11362	NC_016509.1	82	88
GLRaV-1	HT	MF446625	10372-11404	NC_016509.1	83	90
GLRaV-1	CS	MF446626	10372-11300	NC_016509.1	91	93
GLRaV-1	EH	MF446627	10372-11403	NC_016509.1	91	94
GLRaV-1	SZHT	MF446628	10372-11403	NC_016509.1	92	92
GLRaV-1	DF	MF446629	10372-11404	NC_016509.1	91	94
GLRaV-1	MK1	MF446630	10372-11404	NC_016509.1	91	92
GLRaV-1	BV	MF677861	10372-11347	NC_016509	92	95
GLRaV-3	MK1	MF446631	13383-13713	NC_004667	91	94
GLRaV-3	MK3	MF677862	13451-13659	NC_004667	91	91
GLRaV-3	MK1	MF991899	10979-11524	NC_004667	99	98
GLRaV-3	MK3	MF991900	10979-11525	NC_004667	94	96
GVA	TK	MF446634	6591-6862	NC_003604.2	85	98
GVA	CS	MF446635	6591-6845	NC_003604.3	89	98
GVA	SZHT	MF446636	6591-6862	NC_003604.4	86	99
GVA	BV	MF446637	6591-6840	NC_003604.6	88	98
GVA	DF	MF497537	6591-6862	NC_003604.2	90	99
GVB	HT	MF446632	6980-7434	NC_003602.1	84	95/86
GVB	MK3	MF446633	6980-7434	NC_003602.1	83	79/88
GFKV	TK	MF446641	5208-5559	NC_003347	92	96
GFKV	PH	MF446642	5208-5559	NC_003347	93	96
GFKV	HT	MF446643	5208-5559	NC_003347	92	96
GFKV	PP	MF446644	5208-5559	NC_003347	91	93
GFKV	MP	MF446645	5208-5559	NC_003347	92	97
GFKV	ET	MF446646	5208-5559	NC_003347	84	90
GFKV	SZHT	MF446647	5208-5559	NC_003347	91	94
GFKV	EH	MF446648	5208-5559	NC_003347	95	99
GFKV	DF	MF446649	5208-5559	NC_003347	85	90
GFKV	BV	MF446650	5208-5559	NC_003347	85	90
GFKV	MK1	MF446651	5208-5559	NC_003347	85	90
GFKV	MK3	MF446652	5208-5559	NC_003347	90	97
GFKV	MK7	MF446653	5208-5559	NC_003347	85	90
GRGV	TK	MF510392	5856-6394	NC_030693	94	99/97
GRGV	HT	MF510393	5856-6128	NC_030693	95	98/100
GRGV	PP	MF510394	5856-6394	NC_030693	94	98/98
GRGV	ET	MF510395	5856-6394	NC_030693	87	91/94
GRGV	SZHT	MF510396	5856-6394	NC_030693	93	97/98
GRGV	SZHU	MF510397	5856-6394	NC_030693	94	99/97
GRGV	BV	MF510398	5856-6394	NC_030693	94	98/98
GAMaV	TK	MF510399	5902-6307	NC_031692	96	95
GAMaV	HT	MF510400	5902-6307	NC_031692	95	94
GAMaV	PP	MF510401	5902-6307	NC_031692	95	97
GAMaV	CS	MF510402	5902-6307	NC_031692	95	97
GAMaV	MP	MF510403	5902-6307	NC_031692	96	97
GAMaV	SZHT	MF510404	5902-6307	NC_031692	96	98
GAMaV	EH	MF510405	5904-6306	NC_031692	94	96
GAMaV	SZHU	MF510406	5902-6307	NC_031692	96	96
GRVFV	TK1	MF497524		AY706994/NC_034205	80/84	94/96
GRVFV	TK2	MF497525		AY706994/NC_034205	79/85	93/95
GRVFV	PH	MF497526		AY706994/NC_034205	80/86	92/95
GRVFV	PP1	MF497527		AY706994/NC_034205	96/80	98/90
GRVFV	PP2	MF497528		AY706994/NC_034205	78/85	94/95
GRVFV	CS1	MF497529		AY706994/NC_034205	80/84	92/93
GRVFV	CS2	MF497530		AY706994/NC_034205	81/80	93/82
GRVFV	MP	MF497531		AY706994/NC_034205	86/80	98/92
GRVFV	SZHT	MF497532		AY706994/NC_034205	96/80	99/91
GRVFV	SZHU	MF497533		AY706994/NC_034205	79/87	93/96
GRVFV	DF1	MF497534		AY706994/NC_034205	85/83	98/95
GRVFV	DF2	MF497535		AY706994/NC_034205	81/82	97/92
GRVFV	BV	MF497536		AY706994/NC_034205	96/79	98/95
GRVFV	CS	MF461275	4879-5228/5035-5383	AY706994/NC_034205	85/81	97/96
GSyV1	CS	KT005394	1174-1409	NC_012484.1	94	100/88
GSyV1	PP	KT005395	1174-1409	NC_012484.1	94	100/86
GSyV1	PH	KT005396	1174-1409	NC_012484.1	95	100/89
GSyV1	TK	KT005397	1174-1409	NC_012484.1	94	100/91
GSyV1	CS	KT005398	5750-6387	NC_012484.1	92	97
GSyV1	DF	KT005399	5750-6387	NC_012484.1	93	100
GSyV1	TK2	KT005400	5750-6387	NC_012484.1	95	99
GSyV1	TK9	KT005401	5750-6387	NC_012484.1	98	99
GSyV1	SZHT	KT005402	5750-6387	NC_012484.1	96	99
GSyV1	EH	KT005403	5750-6387	NC_012484.1	93	99
GSyV1	SZHU	KT005404	5750-6387	NC_012484.1	92	97
GSyV1	BV	KT005405	5750-6387	NC_012484.1	93	100
GRSPaV	CS	MF538633	6904-8429	NC_001948.1	99	n/a
GRSPaV	ET	MF538634	6904-8429	NC_001948.1	90	n/a
GRSPaV	SZHT	MF538635	6904-8429	NC_001948.1	99	n/a
GRSPaV	SZHU	MF538636	6904-8429	NC_001948.1	99	n/a
GRSPaV	DF	MF538637	7690-8429	NC_001948.1	99	n/a
GRSPaV	BV	MF538638	6904-8429	NC_001948.1	90	n/a
GRSPaV	MK7	MF538639	6904-8429	NC_001948.1	98	n/a
GPGV	PH4	MF538640	6466-7109	NC_015782	96	n/a
GPGV	HT6	MF538641	6466-7109	NC_015782	97	n/a
GPGV	PP4	MF538642	6466-7109	NC_015782	97	n/a
GPGV	CS	MF538643	6466-7109	NC_015782	97	n/a
GPGV	MP2	MF538644	6466-7109	NC_015782	97	n/a
GPGV	FP7	MF538645	6466-7109	NC_015782	96	n/a
GPGV	ET1	MF538646	6466-7109	NC_015782	97	n/a
GPGV	SZHT	MF538647	6466-7073	NC_015782	97	n/a
GPGV	EH5	MF538648	6466-7109	NC_015782	97	n/a
GPGV	SZHU	MF538649	6466-7109	NC_015782	97	n/a
GPGV	DF	MF538650	6554-7069	NC_015782	97	n/a
GPGV	BV	MF538651	6466-7109	NC_015782	97	n/a
GPGV	MK1	MF538652	6466-7109	NC_015782	97	n/a
GPGV	MK3	MF538653	6466-7109	NC_015782	97	n/a
GPGV	MK4	MF538654	6511-7109	NC_015782	97	n/a
GPGV	MK5	MF538655	6466-7065	NC_015782	97	n/a
GPGV	MK7	MF538656	6466-7109	NC_015782	97	n/a
RBDV_RNA1	SZHU	MF446639	RNA1 4082-5488	NC_003739.1	94	98
RBDV_RNA2	SZHU	MF446640	RNA2 986-2229	NC_003740.1	95	93/97
GSV	TK	MF446638		NC_021480.1	96	96
HSV	MK4	MF497538	complete genome	NC_001351	95	n/a
GYSVd1	HT	MF510389	complete genome	NC_001920	90	n/a
GYSVd1	PP	MF510390	complete genome	NC_001920	87	n/a
GYSVd1	ET	MF510391	complete genome	NC_001920	88	n/a

## Sheet: STable7
Supplementary materials, Czotter et al Virome of Hungarian vineyards
Supplementary Table 7
Result of small RNA BWA using different RSPaV full genomes
		libraries where bioinformatics by velvet and bwa agreed in the presence of GRSPaV highlighted by grey
		libraries where presence of GRSPaV was prooved by Sanger sequencing of a cloned RT-PCR product, but coverage was below 40% is highlighted by green
		AF057136_Ref_1_USA	AY881627_BS_Canada	KR054734_JF_China	AY881626_SG1_USA	AY368590_SY_USA	PCR + 155bp replicase	PCR + 1541bp CP
1_TK	non-redundant reads	477	526	648	504	982	>HUTK_replicase GGGTGGGATGTAGTAACTTTTGAAGTATTTCTCAGAAAGATTGAAAATCTAAAGGCAGGCCATTGTGTGATTTTTGATGAGGTCCAGCTTTTTCCTCCTGGCTACGTTGACCTTTGTCTATTAACCATACGAAGTGATGCTTTCATTTCACTTGC
	coverage %	31.49	38.84	45.79	35.77	60.91
2_PH	non-redundant reads	363	396	404	373	339	>HUPH_replicase GGGTGGGATGTAGTAACTTTTGAAGTATTTCTCAGAAAGATTGAAAATCTAAAGGCAGGCCATTGTGTGATTTTTGATGAGGTCCAGCTTTTTCCTCCTGGCTACGTTGACCTTTGTCTATTAACCATACGAAGTGATGCTTTCATTTCACTTGC
	coverage %	25.94	30.28	31.41	27.19	27.47
3_HT	non-redundant reads	585	631	584	620	785	>HUHT_replicase GGGTGGGATGTAGTAACTTTTGAGGTTTTCCTTAGAAAAGTTTCTGGTCTGAAGGCTGGCCATTGTGTGATTTTCGATGAGGTTCAGTTGTTTCCCCCTGGATACATTGATCTATGTCTGCTTGTCATACGCAATGATGCTTTCATTTCACTTGC
	coverage %	42.42	45.26	45.39	43.37	54.51
4_PP	non-redundant reads	754	681	598	994	655	>HUPP_replicase GGGTGGGATGTAGTAACTTTTGAGGTTTTCCTTAGAAAAGTTTCTGGTCTGAAGGCTGGCCATTGTGTGATTTTCGATGAGGTTCAGTTGTTTCCCCCTGGATACATTGATCTATGTCTGCTTGTCATACGCAATGATGCTTTCATTTCACTTGC
	coverage %	51.41	47.04	42.79	63.83	43.9
5_CS	non-redundant reads	823	857	879	737	828		MF538633
	coverage %	57.33	57.3	53.95	48.55	59.51
6_MP	non-redundant reads	287	277	310	288	376	>HUMP_replicase GGGTGGGATGTAGTAACTTTTGAGGTTTTCCTTAGAAAAGTTTCTGGTCTGAAGGCTGGCCATTGTGTGATTTTCGATGAGGTTCAGTTGTTTCCCCCTGGATACATTGATCTATGTCTGCTTGTCATACGCAATGACGCTTTCATTTCACTTGC
	coverage %	24.81	24.77	24.64	25.56	35.24
7_FP	non-redundant reads	709	609	449	992	616	>HUFP_replicase GGGTGGGATGTAGTAACTTTTGAGGTTTTCCTTAGAAAAGTTTCTGGTTTGAAGGCTGGCCATTGTGTGATTTTCGATGAGGTTCAGTTGTTTCCCCCTGGATACATTGATCTATGTCTGCTTGTCATACGCAATGACGCTTTCATTTCACTTGC
	coverage %	46.34	40.39	34.88	61.64	43.69
8_ET	non-redundant reads	717	825	954	746	1928		MF538634
	coverage %	47.72	49.3	57.5	47.18	79.85
9_SZHT	non-redundant reads	613	403	62	395	352		MF538635
	coverage %	52.66	33.19	7.5	31.98	30.67
10_EH	non-redundant reads	337	312	308	298	325	n	n
	coverage %	44.15	43.2	42.7	38.5	41.5
11_SZHU	non-redundant reads	2858	2116	1854	2141	2616		MF538636
	coverage %	91.13	78.63	74.28	76.38	85.03
12_DF	non-redundant reads	5707	4872	4612	4043	2120		MF538637
	coverage %	96.59	93.24	87.68	84.73	70.15
13_BV	non-redundant reads	1110	1711	1757	1037	1415		MF538638
	coverage %	59.07	77.64	73.23	53.82	71.6
14_MK1	non-redundant reads	466	431	416	416	445	>HUMK1_replicase GGGTGGGATGTAGTAACTTTTGAGGTTTTCCTCAGAAAAGTTGCAGGATTGAAGGCTGGCCACTGTGTGATTTTTGATGAGGTCCAGTTGTTCCCTCCTGGATACATCGATCTATGCTTGCTTATTATACGTAGTGATGCTTTCATTTCACTTGC
	coverage %	39.06	33.83	32.42	30.9	37.05
15_MK3	non-redundant reads	1016	1149	1399	1649	560	>HUMK3_replicase GGGTGGGATGTAGTAACTTTTGAGGTTTTCCTTAGAAAAGTTTCTGGTCTGAAGGCTGGCCATTGTGTGATTTTCGATGAGGTTCAGTTGTTTCCCCCTGGATACATTGATCTATGTCTGCTTGTCATACGCAATGATGCTTTCATTTCACTTGC
	coverage %	53.88	57.22	65.09	71.92	34.53
16_MK4	non-redundant reads	420	325	232	395	433	>HUMK4_replicase GGGTGGGATGTAGTAACTTTTGAGGTTTTCCTCAGAAAAGTTGCAGGATTGAAGGCTGGCCACTGTGTGATTTTTGATGAGGTCCAGTTGTTTCCCCCTGGATACATCGATCTATGCTTGCTTATTATACGTAGTGATGCTTTCATTTCACTTGC
	coverage %	36.03	24.58	18.82	31.87	36.91
17_MK5	non-redundant reads	360	454	685	351	104	n	n
	coverage %	24.15	31.61	46.91	21.66	9.59
18_MK7	non-redundant reads	1674	798	502	982	336		MF538639
	coverage %	82.15	45.25	34.77	53.8	22.43

## Sheet: STable8
Supplementary materials, Czotter et al Virome of Hungarian vineyards
Supplementary Table 8
Sequences and some properties of contigs used for explanation of discrepancies between bioinformatics and RT-PCR validation of GPGV
Library number	virus name	velvet kmer	contig ID (node)	contig lenght	similarity % to Ref	virus Reference (NC)	start pos on the genome	end pos on the genome	similarity % to Vitis vinifera nt	sequence of the contig
1_TK	GPGV	15	NODE_2302_length_50_cov_4.200000	64	98.44	NC_015782.1	168	231	98	CTAACACTCCGAACAGACTAATCTACACGGAAGATGTCACTTTGGTGATTTTCCGCTTTAATTA
	GPGV	17	NODE_745_length_34_cov_3.676471	50	100.00	NC_015782.1	178	226	100	TGAACAGACTAATCTACACGGAAGATGTCACTTTGGTGATTTTCCGCTTT
11_SZHU	GPGV	15	NODE_1323_length_42_cov_4.166667	56	100.00	NC_015782.1	155	202	100	AGGTCTCGTACACACAAATATCTAACACCCCGAACAGACTAATCTACACGGAAGAT
	GPGV	17	NODE_401_length_34_cov_3.382353	50	100.00	NC_015782.1	155	202	100	CATACACACAAATATCTAACACCCCGAACAGACTAATCTACACGGAAGAT
